# Supplementary material for: Evaluation of Plasma Lipocalin-2 as a Predictor of Etiology and Severity in Adult Patients with Community-Acquired Pneumonia
Source: Microorganisms. 2023 Apr 28;11(5):1160. doi: 10.3390/microorganisms11051160 (PMC10220602; doi:10.3390/microorganisms11051160)
Supplement: Supplementary file 1 [file microorganisms-11-01160-s001.zip]

Archive with 1 entries (1 files):
- microorganisms-2321196-supplementary.pdf
